# Supplementary material for: Facile Growing of Ni-MOFs on Ni Foam by Self-Dissociation Strategy for Electrochemical Energy Storage
Source: Molecules. 2025 Jan 23;30(3):513. doi: 10.3390/molecules30030513 (PMC11819715; doi:10.3390/molecules30030513)
Supplement: Supplementary file 1 [file molecules-30-00513-s001.zip]

Archive with 1 entries (1 files):
- molecules-3397764-supplementary.pdf
